# Supplementary material for: Prolonged Infections and Inflammatory Diseases in Common Variable Immune Deficiency as a Cause of AA Amyloidosis
Source: J Clin Med. 2026 May 22;15(11):4030. doi: 10.3390/jcm15114030 (PMC13257565; doi:10.3390/jcm15114030)
Supplement: Supplementary file 1 [file jcm-15-04030-s001.zip]

Archive with 1 entries (1 files):
- jcm-4267832-supplementary.pdf
